# Supplementary material for: The contribution of functional HNF1A variants and polygenic susceptibility to risk of type 2 diabetes in ancestrally diverse populations
Source: Diabetologia. 2022 Oct 11;66(1):116–26. doi: 10.1007/s00125-022-05806-2 (PMC9729131; doi:10.1007/s00125-022-05806-2)
Supplement: Supplementary file 2 — (XLSX 26 kb) [file 125_2022_5806_MOESM2_ESM.xlsx]

## Sheet: ESM Table 1
ESM Table 1: Functionally damaging variants in HNF1A
		ClinGen Designation	BioMe Number of carriers and allele frequency (%)			UK Biobank Number of carriers and allele frequency (%)		gnomAD (https://gnomad.broadinstitute.org) allele frequency (%)				Reference showing evidence of functional classification
Amino Acid Change	Nucleotide Substitutions	MODY Association	African	European	Hispanic-Latino	African	European	Overall	African/African American	European (non-Finnish)	Latino/Admixed American
G31D	c.92G>A	Benign	1 (0.0095%)	12 (0.098%)	29 (0.19%)	0	0	0.0007721	0.0003797	0.001064	0.001594	Althari, S. et al. Unsupervised Clustering of Missense Variants in HNF1A Using Multidimensional Functional Data Aids Clinical Interpretation. Am J Hum Genet. 2020;107(4):670-682.
P43T	c.127A>C	NA	1 (0.0095%)	0	0	0	0	3.258e-05	0	0	0.0001747	Althari, S. et al. Unsupervised Clustering of Missense Variants in HNF1A Using Multidimensional Functional Data Aids Clinical Interpretation. Am J Hum Genet. 2020;107(4):670-682.
E48K	c.127A>C	Likely Benign	0	4 (0.033%)	0	1 (0.015%)	56 (0.018%)	9.052e-05	0	0.0001573	0	Najmi, L. A. et al. Functional Investigations of HNF1A Identify Rare Variants as Risk Factors for Type 2 Diabetes in the General Population. Diabetes. 2017;66(2):335-346.
G52A	c.155G>C	NA	39 (0.37%)	0	18 (0.12%)	22 (0.32%)	1 (0.0003%)	0.0002015	0.003137	0	2.974e-05	Althari, S. et al. Unsupervised Clustering of Missense Variants in HNF1A Using Multidimensional Functional Data Aids Clinical Interpretation. Am J Hum Genet. 2020;107(4):670-682.
N62S	c.185A>G	Benign	1 (0.0095%)	4 (0.033%)	0	0	75 (0.024%)	0.0001278	0.0001334	0.0001931	9.12e-05	Althari, S. et al. Unsupervised Clustering of Missense Variants in HNF1A Using Multidimensional Functional Data Aids Clinical Interpretation. Am J Hum Genet. 2020;107(4):670-682.
L86H	c.257T>A	Uncertain Significance	0	0	0	0	22 (0.0070%)	4.158e-05	0	8.397e-05	0	Althari, S. et al. Unsupervised Clustering of Missense Variants in HNF1A Using Multidimensional Functional Data Aids Clinical Interpretation. Am J Hum Genet. 2020;107(4):670-682.
R114C	c.340C>T	NA	0	0	0	0	4 (0.0013%)	1.194e-05	0	0	0	Althari, S. et al. Unsupervised Clustering of Missense Variants in HNF1A Using Multidimensional Functional Data Aids Clinical Interpretation. Am J Hum Genet. 2020;107(4):670-682.
R131W	c.391C>T	Pathogenic	0	0	0	0	1 (0.0003%)	NA	NA	NA	NA	Bjoørkhaug, L. et al. Hepatocyte nuclear factor-1 alpha gene mutations and diabetes in Norway. J Clin Endocrinol Metab. 2003;88(2):920-31.
R171Q	c.512G>A	NA	0	0	0	0	2 (0.0006%)	7.972e-06	0	0	0	Althari, S. et al. Unsupervised Clustering of Missense Variants in HNF1A Using Multidimensional Functional Data Aids Clinical Interpretation. Am J Hum Genet. 2020;107(4):670-682.
R229Q	c.686G>A	Pathogenic	0	1 (0.0082%)	0	0	2 (0.0006%)	NA	NA	NA	NA	Bjoørkhaug, L. et al. Hepatocyte nuclear factor-1 alpha gene mutations and diabetes in Norway. J Clin Endocrinol Metab. 2003;88(2):920-31.
R271Q	c.812G>A	Pathogenic	0	0	0	0	2 (0.0006%)	8.031e-06	0	0	0	Balamurugan, K. et al. Structure-function studies of HNF1A (MODY3) gene mutations in South Indian patients with monogenic diabetes. Clin Genet. 2016;90(6):486-495.
KE273-274K	c.818_820del	NA	0	0	0	0	1 (0.0003%)	8.03e-06	0	1.773e-05	0	Najmi, L. A. et al. Functional Investigations of HNF1A Identify Rare Variants as Risk Factors for Type 2 Diabetes in the General Population. Diabetes. 2017;66(2):335-346.
A276D	c.827C>A	Pathogenic	1 (0.0095%)	0	0	0	0	8.047e-06	0.0001274	0	0	Althari, S. et al. Unsupervised Clustering of Missense Variants in HNF1A Using Multidimensional Functional Data Aids Clinical Interpretation. Am J Hum Genet. 2020;107(4):670-682.
G288R	c.862G>A	NA	0	4 (0.033%)	1 (0.0067%)	0	0	4.605e-05	0	1.86e-05	0.0002727	Althari, S. et al. Unsupervised Clustering of Missense Variants in HNF1A Using Multidimensional Functional Data Aids Clinical Interpretation. Am J Hum Genet. 2020;107(4):670-682.
P289X*	c.872delC	NA	4 (0.038%)	5 (0.041%)	7 (0.047%)	0	0	6.135e-05	0.0001451	7.858e-05	3.115e-05	Yamagata, K. et al. Mutation P291fsinsC in the transcription factor hepatocyte nuclear factor-1alpha is dominant negative. Diabetes. 1998;47(8):1231-5.
P291S	c.871C>T	Likely Benign	1 (0.0095%)	22 (0.18%)	0	0	0	0.0002545	0	3.694e-05	2.996e-05	Althari, S. et al. Unsupervised Clustering of Missense Variants in HNF1A Using Multidimensional Functional Data Aids Clinical Interpretation. Am J Hum Genet. 2020;107(4):670-682.
R321C	c.961C>T	NA	0	2 (0.016%)	0	0	2 (0.0006%)	1.194e-05	0	1.759e-05	0	Althari, S. et al. Unsupervised Clustering of Missense Variants in HNF1A Using Multidimensional Functional Data Aids Clinical Interpretation. Am J Hum Genet. 2020;107(4):670-682.
Y322C	c.965A>G	NA	17 (0.016%)	0	4 (0.027%)	12 (0.17%)	1 (0.0003%)	0.0001114	0.001662	0	2.891e-05	Althari, S. et al. Unsupervised Clustering of Missense Variants in HNF1A Using Multidimensional Functional Data Aids Clinical Interpretation. Am J Hum Genet. 2020;107(4):670-682.
A326V	c.977C>T	NA	0	1 (0.0082%)	0	0	2 (0.0006%)	4.773e-05	0	8.795e-06	0	Althari, S. et al. Unsupervised Clustering of Missense Variants in HNF1A Using Multidimensional Functional Data Aids Clinical Interpretation. Am J Hum Genet. 2020;107(4):670-682.
P379T	c.1135C>A	NA	2 (0.019%)	1 (0.0082%)	6 (0.040%)	0	0	2.399e-05	0	1.769e-05	0.0001158	Althari, S. et al. Unsupervised Clustering of Missense Variants in HNF1A Using Multidimensional Functional Data Aids Clinical Interpretation. Am J Hum Genet. 2020;107(4):670-682.
L389V	c.1165T>G	NA	51 (0.49%)	0	14 (0.094%)	44 (0.64%)	4 (0.0013%)	0.0004345	0.005991	0	0.0003472	Althari, S. et al. Unsupervised Clustering of Missense Variants in HNF1A Using Multidimensional Functional Data Aids Clinical Interpretation. Am J Hum Genet. 2020;107(4):670-682.
P409H	c.1226C>A	NA	0	1 (0.0082%)	0	0	0	7.962e-06	0	1.761e-05	0	Nocera, D. et al. Functional characterization of p.Pro409His variant in HNF1A, a hypomorphic mutation involved in pancreatic β-cell dysfunction. Acta Diabetol. 2019;56(8):883-888.
M412T	c.1235T>C	NA	0	0	0	0	8 (0.0025%)	3.981e-06	0	8.805e-06	0	Althari, S. et al. Unsupervised Clustering of Missense Variants in HNF1A Using Multidimensional Functional Data Aids Clinical Interpretation. Am J Hum Genet. 2020;107(4):670-682.
G415R	c.1243G>A	NA	0	1 (0.0082%)	0	0	4 (0.0013%)	1.194e-05	0	8.803e-06	5.785e-05	Yoshiuchi, I. et al. Three new mutations in the hepatocyte nuclear factor-1alpha gene in Japanese subjects with diabetes mellitus: clinical features and functional characterization. Diabetologia. 1999;42(5):621-6.
T441K	c.1322C>A	NA	0	0	0	0	5 (0.0016%)	2.425e-05	0	5.355e-05	0	Althari, S. et al. Unsupervised Clustering of Missense Variants in HNF1A Using Multidimensional Functional Data Aids Clinical Interpretation. Am J Hum Genet. 2020;107(4):670-682.
V462I	c.1384G>A	NA	1 (0.0095%)	0	1 (0.0067%)	0	36 (0.012%)	2.002e-05	6.235e-05	3.547e-05	0	Althari, S. et al. Unsupervised Clustering of Missense Variants in HNF1A Using Multidimensional Functional Data Aids Clinical Interpretation. Am J Hum Genet. 2020;107(4):670-682.
Q466X	c.1396C>T	NA	0	0	0	0	1 (0.0003%)	NA	NA	NA	NA	Najmi, L. A. et al. Functional Investigations of HNF1A Identify Rare Variants as Risk Factors for Type 2 Diabetes in the General Population. Diabetes. 2017;66(2):335-346.
H469Y	c.1405C>T	NA	0	1 (0.0082%)	0	0	62 (0.020%)	0.0001241	6.248e-05	0.000257	0	Althari, S. et al. Unsupervised Clustering of Missense Variants in HNF1A Using Multidimensional Functional Data Aids Clinical Interpretation. Am J Hum Genet. 2020;107(4):670-682.
H505N	c.1513C>A	Uncertain Significance	0	1 (0.0082%)	0	0	12 (0.0038%)	7.97e-05	6.177e-05	0.00015	5.782e-05	Najmi, L. A. et al. Functional Investigations of HNF1A Identify Rare Variants as Risk Factors for Type 2 Diabetes in the General Population. Diabetes. 2017;66(2):335-346.
E508K	c.1522G>A	NA	0	0	1 (0.0067%)	0	0	0.0004861	0	2.646e-05	0.003382	Althari, S. et al. Unsupervised Clustering of Missense Variants in HNF1A Using Multidimensional Functional Data Aids Clinical Interpretation. Am J Hum Genet. 2020;107(4):670-682.
H514R	c.1541A>G	NA	0	54 (0.44%)	1 (0.0067%)	0	14 (0.0045%)	0.0004299	0	0.0001321	0.0002313	Althari, S. et al. Unsupervised Clustering of Missense Variants in HNF1A Using Multidimensional Functional Data Aids Clinical Interpretation. Am J Hum Genet. 2020;107(4):670-682.
T515K	c.1544C>A	Likely Benign	1 (0.0095%)	1 (0.0082%)	0	0	0	3.583e-05	0.0003694	0	0	Althari, S. et al. Unsupervised Clustering of Missense Variants in HNF1A Using Multidimensional Functional Data Aids Clinical Interpretation. Am J Hum Genet. 2020;107(4):670-682.
D526N	c.1576G>A	NA	0	0	1 (0.0067%)	0	14 (0.0045%)	1.99e-05	0	3.522e-05	0	Althari, S. et al. Unsupervised Clustering of Missense Variants in HNF1A Using Multidimensional Functional Data Aids Clinical Interpretation. Am J Hum Genet. 2020;107(4):670-682.
T537M	c.1610C>T	NA	0	1 (0.0082%)	0	0	4 (0.0013%)	7.963e-06	0	8.811e-06	0	Althari, S. et al. Unsupervised Clustering of Missense Variants in HNF1A Using Multidimensional Functional Data Aids Clinical Interpretation. Am J Hum Genet. 2020;107(4):670-682.
H582R	c.1745A>G	NA	0	0	4 (0.027%)	0	6 (0.0019%)	5.403e-05	6.571e-05	5.645e-05	0.0001166	Althari, S. et al. Unsupervised Clustering of Missense Variants in HNF1A Using Multidimensional Functional Data Aids Clinical Interpretation. Am J Hum Genet. 2020;107(4):670-682.
NA for gnomAD reflects absence of information
Overall allele frequency for gnomAD reflects an average across all populations in the database, not just those highlighted here
*ID was based on RSID for this locus

## Sheet: ESM Table 2
ESM Table 2: Number of rare functional variants in HNF1A, overall and in the functional domain, and study-specific associations between the PRS and prevalent type 2 diabetes and age of diabetes diagnosis
		BioMe						UK Biobank
Population		African		European		Hispanic-Latino		African		European
Number of HNF1A variants (total: 746)		120		116		87		81		342
Number of HNF1A variants located in functional domain (total: 507)		79		110		72		58		188
Outcome	Measure of interest	Effect (95% CI)	P Value	Effect (95% CI)	P Value	Effect (95% CI)	P Value	Effect (95% CI)	P Value	Effect (95% CI)	P Value
Prevalent type 2 diabetes	Any HNF1A variant	1.02 (0.65, 1.57)	0.93	1.52 (0.82, 2.66)	0.16	1.00 (0.60, 1.64)	1	1.32 (0.64, 2.49)	0.42	1.41 (0.84, 2.25)	0.17
	Functional domain variants	1.34 (0.79, 2.25)	0.32	1.65 (0.89, 2.91)	0.1	0.83 (0.47, 1.44)	0.52	1.86 (0.85, 3.73)	0.09	2.13 (1.17, 3.58)	0.01
	PRS	1.71 (1.58, 1.85)	<2.00E-16	1.80 (1.63, 1.98)	<2.00E-16	2.11 (1.97, 2.27)	<2.00E-16	1.64 (1.42, 1.89)	1.47e-11	1.46 (1.42, 1.49)	<2.00E-16
	HNF1A interaction	0.70 (0.42, 1.16)	0.16	1.45 (0.75, 2.99)	0.29	1.22 (0.69, 2.25)	0.51	0.85 (0.40, 1.82)	0.66	1.21 (0.73, 2.02)	0.45
	Functional domain interaction	0.67 (0.38, 1.21)	0.18	1.78 (0.87, 3.99)	0.13	1.29 (0.69, 2.57)	0.45	1.11 (0.49, 2.67)	0.8	1.36 (0.79, 2.38)	0.28
Age at diagnosis	Any HNF1A variant	-2.71 (-6.36, 0.94)	0.15	-0.92 (-6.72, 4.88)	0.75	-5.00 (-9.38, -0.62)	0.03	-2.27 (-12.15, 7.61)	0.65	-6.40 (-12.85, 0.05)	0.05
	Functional domain variants	-3.86 (-8.07, 0.35)	0.07	-0.92 (-6.72, 4.88)	0.75	-5.59 (-10.73, -0.44)	0.03	-3.20 (-13.53, 7.13)	0.54	-8.76 (-16.01, -1.51)	0.02
	PRS	-1.47 (-2.10, -0.84)	3.57e-06	-1.28 (-2.22, -0.34)	0.008	-2.44 (-3.01, -1.88)	<2.00E-16	-0.85 (-3.01, 1.31)	0.44	0.30 (-0.03, 0.63)	0.08
Main and interaction (carrier status x PRS) effects for prevalent type 2 diabetes (odds ratio) and age at diagnosis (linear regression β, in years). The PRSs were standardized by population and study to mean zero and unit variance
Analyses were adjusted for age, sex, BMI, and the first 10 genetic PCs (and additionally for center and genotyping chip in UK Biobank)

## Sheet: ESM Table 3
Supplemental Table 3: Explained variances of the PRS for prevalent type 2 diabetes
	BioMe			UK Biobank
	African	European	Hispanic-Latino	African	European
Nagelkerke R² (%)	5.7	5.2	10	2.1	2
Liability R² (%)	3.7	7.7	5.7	2.1	2.4
Nagelkerke R² calculated as comparing model with the PRS vs null model containing age, sex, BMI, first 10 genetic PCs (and addionally assessment center and genotyping chip in UK Biobank)
Liability R² calculated from Nagelkerke R², using previously reported US- and UK-specific population prevalences (see main text), and code from PMID 22714935

## Sheet: ESM Table 4
ESM Table 4: Odds of the type 2 diabetes in BioMe, in individuals with and without rare HNF1A variants in the functional domain by quintiles of PRS, compared to individuals with average PRS that do not carry damaging HNF1A variants
Ancestry	Mutation	PRS quintile	OR	95% CI Lower	95% CI Upper	P Value
African	HNF1A functional domain	1	0.55655	0.17529	1.76706	0.320158
		2	2.03037	0.723128	5.70078	0.178776
		3	1.50315	0.620561	3.64097	0.36657
		4	2.2556	0.903124	5.63349	0.0815479
		5	1.96792	0.559814	6.91784	0.291214
	None	1	0.456576	0.369958	0.563474	2.78 x 10-13
		2	0.745493	0.555505	1.00046	5.04 x 10-2
		3	1.00 (reference)
		4	1.29241	1.08891	1.53394	3.34 x 10-3
		5	1.79127	1.50922	2.12603	2.59 x 10-11
European	HNF1A functional domain	1	1.20916	0.355533	4.11235	0.761043
		2	1.19625	0.361687	3.95648	0.769057
		3	0.801758	0.228021	2.81911	0.730538
		4	3.42266	1.51637	7.7254	3.05 x 10-3
		5	6.96871	3.35903	14.4574	1.85 x 10-7
	None	1	0.623511	0.567562	0.684975	7.00 x 10-23
		2	0.786165	0.728589	0.848292	5.65 x 10-10
		3	1.00 (reference)
		4	1.23117	1.14135	1.32806	7.41 x 10-8
		5	2.09294	1.38975	3.15193	4.07 x 10-4
Hispanic-Latino	HNF1A functional domain	1	0.37	0.08	1.33	0.16
		2	0.52	0.11	1.83	0.35
		3	0.38	0.06	1.57	0.23
		4	1.53	0.42	5.47	0.51
		5	3.69	1.11	12.65	0.03
	None	1	0.38	0.31	0.46	<2.00 x 10-16
		2	0.6	0.5	0.72	1.40 x 10-5
		3	1.00 (reference)
		4	1.47	1.23	1.75	4.72 x 10-8
		5	2.63	2.19	3.16	<2.00 x 10-16
Analyses were adjusted for age, sex, BMI, and the first 10 genetic PCs (and additionally for assessment center and genotyping chip in UK Biobank)
The reference group for all odds ratios are the individuals who did not carry any functionally damaging HNF1A mutations and additionally fall within the middle PRS quintile.
